# Supplementary material for: Quinazoline Derivative kzl052 Suppresses Prostate Cancer by Targeting WRN Helicase to Stabilize DNA Replication Forks
Source: Int J Mol Sci. 2025 Jun 25;26(13):6093. doi: 10.3390/ijms26136093 (PMC12249509; doi:10.3390/ijms26136093)
Supplement: Supplementary file 1 [file ijms-26-06093-s001.zip]

Archive with 1 entries (1 files):
- ijms-3632247-supplementary.pdf
